# Supplementary material for: The Pain at Work Toolkit for Employees with Chronic or Persistent Pain: A Collaborative-Participatory Study
Source: Healthcare (Basel). 2021 Dec 29;10(1):56. doi: 10.3390/healthcare10010056 (PMC8775489; doi:10.3390/healthcare10010056)
Supplement: Supplementary file 1 [file healthcare-10-00056-s001.zip]

Archive with 2 entries (2 files):
- healthcare-1520298-File S1. TIDieR Checklist.pdf
- healthcare-1520298-File S2. Expert peer review.pdf
